# Supplementary material for: Interactions between sympatric invasive European fire ants (Myrmica rubra) and blacklegged ticks (Ixodes scapularis)
Source: PLoS One. 2021 May 10;16(5):e0251497. doi: 10.1371/journal.pone.0251497 (PMC8109827; doi:10.1371/journal.pone.0251497)
Supplement: S2 Data — (CSV) [file pone.0251497.s002.csv]

Month	Day	Year	Site	Treatment	Latitude	Longitude	Elevation	Nymphs	Larvae	Females	Males
July	3	2018	Bear Brook	M. rubra	44.3614	-68.19765	207	9	17	0	0
July	3	2018	Bear Brook	Control	44.35991	-68.19917	220	17	6	0	0
July	5	2018	Hulls Cove	Control	44.40919	-68.25005	125	5	5	0	0
July	5	2018	Hulls Cove	M. rubra	44.40993	-68.24862	119	6	1	0	0
July	5	2018	Otter Cliff	Control	44.33756	-68.20241	280	17	61	0	0
July	5	2018	Otter Cliff	M. rubra	44.32905	-68.20025	212	8	100	0	0
July	9	2018	Great Head	Control	44.33469	-68.17761	124	4	6	0	0
July	9	2018	Great Head	M. rubra	44.33238	-68.18051	114	12	15	0	0
July	9	2018	Fabbri	M. rubra	44.31471	-68.19507	117	14	14	0	0
July	9	2018	Fabbri	Control	44.3092	-68.20291	155	3	17	0	0
July	10	2018	Park HQ	Control	44.37427	-68.26047	461	15	13	0	0
July	10	2018	Park HQ	M. rubra	44.37684	-68.2567	388	17	8	0	0
July	11	2018	Schooner Head	M. rubra	44.35394	-68.18452	85	1	0	0	0
July	11	2018	Schooner Head	Control	44.34322	-68.17958	81	6	0	0	0
July	11	2018	Old Farm	Control	44.41272	-68.26913	226	4	17	0	0
July	11	2018	Old Farm	M. rubra	44.3731	-68.19398	140	36	14	0	0
August	20	2018	Hulls Cove	Control	44.40919	-68.25005	125	1	517	0	0
August	20	2018	Hulls Cove	M. rubra	44.40993	-68.24862	119	2	172	0	0
August	20	2018	Fabbri	Control	44.3092	-68.20291	155	1	3	0	0
August	20	2018	Fabbri	M. rubra	44.31471	-68.19507	117	0	103	0	0
August	20	2018	Otter Cliff	Control	44.33756	-68.20241	280	10	118	0	0
August	20	2018	Otter Cliff	M. rubra	44.32905	-68.20025	212	10	743	0	0
August	20	2018	Park HQ	Control	44.37427	-68.26047	461	10	34	0	0
August	20	2018	Park HQ	M. rubra	44.37684	-68.2567	388	4	9	0	0
August	20	2018	Old Farm	Control	44.41272	-68.26913	226	1	263	0	0
August	21	2018	Old Farm	M. rubra	44.3731	-68.19398	140	7	71	0	0
August	21	2018	Bear Brook	Control	44.35991	-68.19917	220	2	263	0	0
August	21	2018	Bear Brook	M. rubra	44.3614	-68.19765	207	2	445	0	0
August	21	2018	Schooner Head	Control	44.34322	-68.17958	81	4	51	0	0
August	21	2018	Schooner Head	M. rubra	44.35394	-68.18452	85	2	85	0	0
August	21	2018	Great Head	Control	44.33469	-68.17761	124	0	560	0	0
August	21	2018	Great Head	M. rubra	44.33238	-68.18051	114	2	47	0	0
